# Supplementary material for: Identification of Crucial Amino Acids in Begomovirus C4 Proteins Involved in the Modulation of the Severity of Leaf Curling Symptoms
Source: Viruses. 2022 Feb 28;14(3):499. doi: 10.3390/v14030499 (PMC8955491; doi:10.3390/v14030499)
Supplement: Supplementary file 1 [file viruses-14-00499-s001.zip]

Archive with 1 entries (1 files):
- viruses-1586662-supplementary.pdf
